# Supplementary material for: A meta-analysis of narrow-band imaging for the diagnosis of primary nasopharyngeal carcinoma
Source: F1000Res. 2018 Jun 18;7:759. [Version 1] doi: 10.12688/f1000research.15183.1 (PMC6039959; doi:10.12688/f1000research.15183.1)
Supplement: Dataset 1. OpenMetaAnalyst file contain data analysis performed in this study — http://dx.doi.org/10.5256/f1000research.15183.d206977 [file f1000research-7-16541-s0000.tgz]

Archive with 1 entries (1 files):
- 67f6bf35-a3d0-4c78-87a4-0dd79ec8978e_f1000research-null-null-v1.oma
