# Supplementary material for: A meta-analysis of narrow-band imaging for the diagnosis of primary nasopharyngeal carcinoma
Source: F1000Res. 2018 Jun 18;7:759. [Version 1] doi: 10.12688/f1000research.15183.1 (PMC6039959; doi:10.12688/f1000research.15183.1)
Supplement: Dataset 1. OpenMetaAnalyst file contain data analysis performed in this study — http://dx.doi.org/10.5256/f1000research.15183.d206977 [file f1000research-7-16541-s0000.tgz › 67f6bf35-a3d0-4c78-87a4-0dd79ec8978e_f1000research-null-null-v1.oma]

(ima_dataset
Dataset
p0
(dp1
S'num_outcomes'
p2
I0
sS'title'
p3
Vuntitled_dataset
p4
sS'outcome_names_to_follow_ups'
p5
(dp6
VNBI
p7
ccopy_reg
_reconstructor
p8
(ctwo_way_dict
TwoWayDict
p9
c__builtin__
dict
p10
(dp11
I0
S'first'
p12
stp13
Rp14
(dp15
S'_reverse_map'
p16
(dp17
g12
I0
ssbssS'notes'
p18
S''
p19
sS'num_follow_ups'
p20
I0
sS'num_treatments'
p21
I0
sS'is_diag'
p22
I01
sS'study_auto_added'
p23
I6
sS'summary'
p24
NsS'studies'
p25
(lp26
(ima_dataset
Study
p27
(dp28
S'include'
p29
I00
sS'name'
p30
VVlantis2016
p31
sS'covariate_dict'
p32
(dp33
sg18
g19
sS'outcomes'
p34
(lp35
(ima_dataset
Outcome
p36
(dp37
S'links'
p38
Nsg30
g7
sS'data_type'
p39
I2
sS'sub_type'
p40
NsbasS'outcomes_to_follow_ups'
p41
(dp42
g7
(dp43
g12
(ima_dataset
MetaAnalyticUnit
p44
(dp45
g22
I01
sS'tx_groups'
p46
(dp47
S'test 1'
p48
(ima_dataset
TreatmentGroup
p49
(dp50
S'raw_data'
p51
(lp52
F27.0
aF14.0
aF7.0
aF108.0
asS'id'
p53
I0
sg30
g48
sbssS'outcome'
p54
g36
sS'effects_dict'
p55
(dp56
S'DOR'
p57
(dp58
g48
(dp59
S'upper'
p60
F4.393508017261411
sS'lower'
p61
F2.3924932116545423
sS'est'
p62
F3.3930006144579767
sS'display_upper'
p63
F80.92380373079648
sS'display_est'
p64
F29.755102040876526
sS'display_lower'
p65
F10.94073754119871
sS'display_conf_level'
p66
F95.0
sS'display_se'
p67
F0.5104723406630474
sS'SE'
p68
F0.5104723406630474
sssS'Sens'
p69
(dp70
g48
(dp71
g60
F1.3022763747873443
sg61
F0.011282697990797064
sg62
F0.6567795363890706
sg63
F0.7862178439116096
sg64
F0.6585365853658378
sg65
F0.5028206445755962
sg66
F95.0
sg67
F0.32934117335311797
sg68
F0.32934117335311797
sssS'NLR'
p72
(dp73
g48
(dp74
g60
F-0.26074248032241887
sg61
F-1.762685191377619
sg62
F-1.0117138358500188
sg63
F0.7704793076527834
sg64
F0.36359530261969975
sg65
F0.17158351012643064
sg66
F95.0
sg67
F0.38315569135513017
sg68
F0.38315569135513017
sssS'Spec'
p75
(dp76
g48
(dp77
g60
F3.500648245745663
sg61
F1.971793910392151
sg62
F2.736221078068907
sg63
F0.970706208173693
sg64
F0.9391304347826712
sg65
F0.8778036663306005
sg66
F95.0
sg67
F0.3900210277874798
sg68
F0.3900210277874798
sssS'PLR'
p78
(dp79
g48
(dp80
g60
F3.132258134135558
sg61
F1.6303154230803578
sg62
F2.381286778607958
sg63
F22.925690419638325
sg64
F10.818815331032543
sg65
F5.105484852343714
sg66
F95.0
sg67
F0.3831556913551302
sg68
F0.3831556913551302
ssssS'raw_data_length'
p81
I4
sbsssS'manually_excluded'
p82
I01
sS'year'
p83
I2016
sS'N'
p84
Nsg53
I0
sba(ima_dataset
Study
p85
(dp86
g29
I00
sg30
VWang2011NBI
p87
sg32
(dp88
sg18
g19
sg34
(lp89
g36
asg41
(dp90
g7
(dp91
g12
(ima_dataset
MetaAnalyticUnit
p92
(dp93
g22
I01
sg46
(dp94
g48
(ima_dataset
TreatmentGroup
p95
(dp96
g51
(lp97
F33.0
aF3.0
aF1.0
aF42.0
asg53
I0
sg30
g48
sbssg54
g36
sg55
(dp98
g57
(dp99
g48
(dp100
g60
F8.44420436977147
sg61
F3.8269254123920082
sg62
F6.135564891081739
sg63
F4648.056107454044
sg64
F461.99999999919646
sg65
F45.92113241855228
sg66
F95.0
sg67
F1.1778989292150186
sg68
F1.1778989292150186
sssg69
(dp101
g48
(dp102
g60
F3.5797980254036954
sg61
F1.2159925201930448
sg62
F2.3978952727983702
sg63
F0.9728749533432951
sg64
F0.9166666666667912
sg65
F0.7713575386077809
sg66
F95.0
sg67
F0.603022689155527
sg68
F0.603022689155527
sssg72
(dp103
g48
(dp104
g60
F-0.5218341387473497
sg61
F-4.400918166008263
sg62
F-2.4613761523778064
sg63
F0.5934311141890402
sg64
F0.08531746031727314
sg65
F0.012266072440368425
sg66
F95.0
sg67
F0.9895804356249996
sg68
F0.9895804356249996
sssg75
(dp105
g48
(dp106
g60
F5.720829250271862
sg61
F1.754509986294871
sg62
F3.7376696182833666
sg63
F0.996733711274559
sg64
F0.9767441860464351
sg65
F0.8525207405917263
sg66
F95.0
sg67
F1.011834731470275
sg68
F1.011834731470275
sssg78
(dp107
g48
(dp108
g60
F5.613730752334389
sg61
F1.734646725073476
sg62
F3.6741887387039327
sg63
F274.1651747540374
sg64
F39.416666666511645
sg65
F5.666925467440359
sg66
F95.0
sg67
F0.9895804356249994
sg68
F0.9895804356249994
ssssg81
I4
sbsssg82
I01
sg83
I2011
sg84
Nsg53
I1
sba(ima_dataset
Study
p109
(dp110
g29
I00
sg30
VWang2012NBI
p111
sg32
(dp112
sg18
g19
sg34
(lp113
g36
asg41
(dp114
g7
(dp115
g12
(ima_dataset
MetaAnalyticUnit
p116
(dp117
g22
I01
sg46
(dp118
g48
(ima_dataset
TreatmentGroup
p119
(dp120
g51
(lp121
F7.0
aF1.0
aF25.0
aF73.0
asg53
I0
sg30
g48
sbssg54
g36
sg55
(dp122
g57
(dp123
g48
(dp124
g60
F5.1614433283198515
sg61
F0.8735442023511566
sg62
F3.017493765335504
sg63
F174.41601359293657
sg64
F20.4400000000919
sg65
F2.3953855577451204
sg66
F95.0
sg67
F1.0938719180023453
sg68
F1.0938719180023453
sssg69
(dp125
g48
(dp126
g60
F4.041199783502507
sg61
F-0.14937948539188084
sg62
F1.9459101490553132
sg63
F0.9827272208709271
sg64
F0.8750000000005127
sg65
F0.46272441754935223
sg66
F95.0
sg67
F1.0690449676496974
sg68
F1.0690449676496974
sssg72
(dp127
g48
(dp128
g60
F-1.3570815760634913
sg61
F-2.2127854322518186
sg62
F-1.784933504157655
sg63
F0.2574109159889122
sg64
F0.1678082191776887
sg65
F0.10939550995996519
sg66
F95.0
sg67
F0.21829581128480177
sg68
F0.21829581128480177
sssg75
(dp129
g48
(dp130
g60
F1.525765382095285
sg61
F0.6174018504650961
sg62
F1.0715836162801906
sg63
F0.8213858940191721
sg64
F0.7448979591836373
sg65
F0.6496274096420455
sg66
F95.0
sg67
F0.23172964880866295
sg68
F0.23172964880866295
sssg78
(dp131
g48
(dp132
g60
F1.6604121892720123
sg61
F0.8047083330836848
sg62
F1.2325602611778486
sg63
F5.261479122784407
sg64
F3.430000000007379
sg65
F2.236044223578326
sg66
F95.0
sg67
F0.21829581128480177
sg68
F0.21829581128480177
ssssg81
I4
sbsssg82
I01
sg83
I2012
sg84
Nsg53
I2
sba(ima_dataset
Study
p133
(dp134
g29
I00
sg30
VWen2012NBI
p135
sg32
(dp136
sg18
g19
sg34
(lp137
g36
asg41
(dp138
g7
(dp139
g12
(ima_dataset
MetaAnalyticUnit
p140
(dp141
g22
I01
sg46
(dp142
g48
(ima_dataset
TreatmentGroup
p143
(dp144
g51
(lp145
F62.0
aF4.0
aF13.0
aF206.0
asg53
I0
sg30
g48
sbssg54
g36
sg55
(dp146
g57
(dp147
g48
(dp148
g60
F6.659824104217245
sg61
F4.347709566289245
sg62
F5.503766835253245
sg63
F780.4136535850404
sg64
F245.61538461458764
sg65
F77.30120671626781
sg66
F95.0
sg67
F0.589835975600997
sg68
F0.589835975600997
sssg69
(dp149
g48
(dp150
g60
F3.7519402753397353
sg61
F1.7297397725106682
sg62
F2.7408400239252018
sg63
F0.977066147835606
sg64
F0.9393939393942128
sg65
F0.8493791312792736
sg66
F95.0
sg67
F0.515876954571596
sg68
F0.515876954571596
sssg72
(dp151
g48
(dp152
g60
F-2.2114002617039876
sg61
F-3.2729293780552426
sg62
F-2.742164819879615
sg63
F0.10954714639558104
sg64
F0.06443071491612701
sg65
F0.037895254793881956
sg66
F95.0
sg67
F0.27080322003987356
sg68
F0.27080322003987356
sssg75
(dp153
g48
(dp154
g60
F3.3234129313292176
sg61
F2.202440691326869
sg62
F2.762926811328043
sg63
F0.9652233362561458
sg64
F0.9406392694065019
sg65
F0.9004684717564314
sg66
F95.0
sg67
F0.28596756084408564
sg68
F0.28596756084408564
sssg78
(dp155
g48
(dp156
g60
F3.2923665735492578
sg61
F2.2308374571980027
sg62
F2.7616020153736303
sg63
F26.90646449538116
sg64
F15.825174825117376
sg65
F9.307657581360186
sg66
F95.0
sg67
F0.27080322003987356
sg68
F0.27080322003987356
ssssg81
I4
sbsssg82
I01
sg83
I2012
sg84
Nsg53
I3
sba(ima_dataset
Study
p157
(dp158
g29
I00
sg30
VYang2012NBI
p159
sg32
(dp160
sg18
g19
sg34
(lp161
g36
asg41
(dp162
g7
(dp163
g12
(ima_dataset
MetaAnalyticUnit
p164
(dp165
g22
I01
sg46
(dp166
g48
(ima_dataset
TreatmentGroup
p167
(dp168
g51
(lp169
F62.0
aF0.0
aF14.0
aF1778.0
asg53
I0
sg30
g48
sbssg54
g36
sg55
(dp170
g57
(dp171
g48
(dp172
g60
F12.468144551024029
sg61
F6.8072368075045375
sg62
F9.637690679264283
sg63
F259923.99777111624
sg64
F15331.896551658487
sg65
F904.3684072336065
sg66
F95.0
sg67
F1.444135654576311
sg68
F1.444135654576311
sssg69
(dp173
g48
(dp174
g60
F7.611186530392092
sg61
F2.045440944212518
sg62
F4.828313737302305
sg63
F0.9995053604746443
sg64
F0.992063492063474
sg65
F0.8854861403028861
sg66
F95.0
sg67
F1.4198591479439076
sg68
F1.4198591479439076
sssg72
(dp175
g48
(dp176
g60
F-4.315060160397627
sg61
F-5.341263889072083
sg62
F-4.828162024734855
sg63
F0.013365745373352288
sg64
F0.008001213792649883
sg65
F0.004789813090610575
sg66
F95.0
sg67
F0.2617914759579821
sg68
F0.2617914759579821
sssg75
(dp177
g48
(dp178
g60
F5.32618264785191
sg61
F4.292571236072064
sg62
F4.809376941961987
sg63
F0.9951609335567513
sg64
F0.9919129949804637
sg65
F0.9865146097070526
sg66
F95.0
sg67
F0.2636812257604837
sg68
F0.2636812257604837
sssg78
(dp179
g48
(dp180
g60
F5.322630518866655
sg61
F4.2964267901922
sg62
F4.809528654529427
sg63
F204.92222540209437
sg64
F122.67378215661107
sg65
F73.43691880702096
sg66
F95.0
sg67
F0.26179147595798163
sg68
F0.26179147595798163
ssssg81
I4
sbsssg82
I01
sg83
I2012
sg84
Nsg53
I4
sba(ima_dataset
Study
p181
(dp182
g29
I00
sg30
VNBITotal
p183
sg32
(dp184
sg18
g19
sg34
(lp185
g36
asg41
(dp186
g7
(dp187
g12
(ima_dataset
MetaAnalyticUnit
p188
(dp189
g22
I01
sg46
(dp190
g48
(ima_dataset
TreatmentGroup
p191
(dp192
g51
(lp193
F191.0
aF22.0
aF60.0
aF2207.0
asg53
I0
sg30
g48
sbssg54
g36
sg55
(dp194
g57
(dp195
g48
(dp196
g60
F6.276657056172245
sg61
F5.2558945812736555
sg62
F5.76627581872295
sg63
F532.0072176016453
sg64
F319.34621212027
sg65
F191.69289404627278
sg66
F95.0
sg67
F0.2604033755084873
sg68
F0.2604033755084873
sssg69
(dp197
g48
(dp198
g60
F2.602506528535988
sg61
F1.7199554208406391
sg62
F2.1612309746883134
sg63
F0.931022721458153
sg64
F0.8967136150236303
sg65
F0.8481230941769774
sg66
F95.0
sg67
F0.2251447257849633
sg68
F0.2251447257849633
sssg72
(dp199
g48
(dp200
g60
F-1.9896408626460371
sg61
F-2.4972120735545964
sg62
F-2.2434264681003167
sg63
F0.13674452669489404
sg64
F0.10609435194465708
sg65
F0.0823141648635876
sg66
F95.0
sg67
F0.1294848310765443
sg68
F0.1294848310765443
sssg75
(dp201
g48
(dp202
g60
F3.861491511232126
sg61
F3.3485981768371422
sg62
F3.605044844034634
sg63
F0.9793968210425686
sg64
F0.9735333039257738
sg65
F0.9660589013383788
sg66
F95.0
sg67
F0.1308425405876386
sg68
F0.1308425405876386
sssg78
(dp203
g48
(dp204
g60
F3.776634956076913
sg61
F3.2690637451683533
sg62
F3.522849350622633
sg63
F43.66884662863026
sg64
F33.88082942088106
sg65
F26.286716753030134
sg66
F95.0
sg67
F0.1294848310765444
sg68
F0.1294848310765444
ssssg81
I4
sbsssg82
I01
sg83
Nsg84
Nsg53
I5
sba(ima_dataset
Study
p205
(dp206
g29
I00
sg30
VVlantis2016WL
p207
sg32
(dp208
sg18
g19
sg34
(lp209
g36
asg41
(dp210
g7
(dp211
g12
(ima_dataset
MetaAnalyticUnit
p212
(dp213
g22
I01
sg46
(dp214
g48
(ima_dataset
TreatmentGroup
p215
(dp216
g51
(lp217
F38.0
aF3.0
aF9.0
aF106.0
asg53
I0
sg30
g48
sbssg54
g36
sg55
(dp218
g57
(dp219
g48
(dp220
g60
F6.363365927985095
sg61
F3.6470108476831524
sg62
F5.0051883878341235
sg63
F580.1959712808117
sg64
F149.18518518456992
sg65
F38.359831126792
sg66
F95.0
sg67
F0.6929604578778502
sg68
F0.6929604578778502
sssg69
(dp221
g48
(dp222
g60
F3.7143790331883064
sg61
F1.3635687089282467
sg62
F2.5389738710582765
sg63
F0.9762092250086154
sg64
F0.9268292682927999
sg65
F0.7963390942649685
sg66
F95.0
sg67
F0.599707531057446
sg68
F0.599707531057446
sssg72
(dp223
g48
(dp224
g60
F-1.9003619561478937
sg61
F-3.1665715314221368
sg62
F-2.533466743785015
sg63
F0.14951449173753942
sg64
F0.07938334100282564
sg65
F0.04214785306494615
sg66
F95.0
sg67
F0.32301858229588465
sg68
F0.32301858229588465
sssg75
(dp225
g48
(dp226
g60
F3.1467062032854045
sg61
F1.785722830266291
sg62
F2.466214516775848
sg63
F0.9587787406800403
sg64
F0.9217391304350822
sg65
F0.856402082043318
sg66
F95.0
sg67
F0.3471960157825289
sg68
F0.3471960157825289
sssg78
(dp227
g48
(dp228
g60
F3.10482643168623
sg61
F1.8386168564119874
sg62
F2.4717216440491088
sg63
F22.305347137864725
sg64
F11.842818428194839
sg65
F6.287835264626036
sg66
F95.0
sg67
F0.32301858229588454
sg68
F0.32301858229588454
ssssg81
I4
sbsssg82
I01
sg83
I2016
sg84
Nsg53
I6
sba(ima_dataset
Study
p229
(dp230
g29
I00
sg30
VWang2011WL
p231
sg32
(dp232
sg18
g19
sg34
(lp233
g36
asg41
(dp234
g7
(dp235
g12
(ima_dataset
MetaAnalyticUnit
p236
(dp237
g22
I01
sg46
(dp238
g48
(ima_dataset
TreatmentGroup
p239
(dp240
g51
(lp241
F22.0
aF12.0
aF4.0
aF41.0
asg53
I0
sg30
g48
sbssg54
g36
sg55
(dp242
g57
(dp243
g48
(dp244
g60
F4.17791829248006
sg61
F1.6889087258294058
sg62
F2.933413509154733
sg63
F65.22992215926072
sg64
F18.791666666577736
sg65
F5.413569791623098
sg66
F95.0
sg67
F0.6349630876596826
sg68
F0.6349630876596826
sssg69
(dp245
g48
(dp246
g60
F1.3095086300060421
sg61
F-0.0972370228654107
sg62
F0.6061358035703157
sg63
F0.787430920281607
sg64
F0.6470588235293397
sg65
F0.47570987993697933
sg66
F95.0
sg67
F0.35887028128263665
sg68
F0.35887028128263665
sssg72
(dp247
g48
(dp248
g60
F0.019431276069101333
sg61
F-1.9161581795933995
sg62
F-0.9483634517621491
sg63
F1.019621292069558
sg64
F0.38737446197997166
sg65
F0.14717128306545874
sg66
F95.0
sg67
F0.49378189368023695
sg68
F0.49378189368023695
sssg75
(dp249
g48
(dp250
g60
F3.3539513746494403
sg61
F1.300604036519394
sg62
F2.327277705584417
sg63
F0.9662339906299193
sg64
F0.9111111111107534
sg65
F0.785936623847886
sg66
F95.0
sg67
F0.5238227218271837
sg68
F0.5238227218271837
sssg78
(dp251
g48
(dp252
g60
F2.952844785223834
sg61
F1.0172553295613331
sg62
F1.9850500573925836
sg63
F19.160383446733675
sg64
F7.279411764687076
sg65
F2.7655936942586568
sg66
F95.0
sg67
F0.49378189368023706
sg68
F0.49378189368023706
ssssg81
I4
sbsssg82
I01
sg83
I2011
sg84
Nsg53
I7
sba(ima_dataset
Study
p253
(dp254
g29
I00
sg30
VWang2012WL
p255
sg32
(dp256
sg18
g19
sg34
(lp257
g36
asg41
(dp258
g7
(dp259
g12
(ima_dataset
MetaAnalyticUnit
p260
(dp261
g22
I01
sg46
(dp262
g48
(ima_dataset
TreatmentGroup
p263
(dp264
g51
(lp265
F3.0
aF5.0
aF7.0
aF91.0
asg53
I0
sg30
g48
sbssg54
g36
sg55
(dp266
g57
(dp267
g48
(dp268
g60
F3.678861159381834
sg61
F0.4293863080092586
sg62
F2.0541237336955462
sg63
F39.60126884866233
sg64
F7.800000000034741
sg65
F1.5363144103380866
sg66
F95.0
sg67
F0.828962898554264
sg68
F0.828962898554264
sssg69
(dp269
g48
(dp270
g60
F0.9205296912077345
sg61
F-1.942180938739716
sg62
F-0.5108256237659907
sg63
F0.7151500216408756
sg64
F0.37499999999999784
sg65
F0.12540845310770252
sg66
F95.0
sg67
F0.7302967433402213
sg68
F0.7302967433402213
sssg72
(dp271
g48
(dp272
g60
F0.7486065024126491
sg61
F-1.5403978165966763
sg62
F-0.3958956570920136
sg63
F2.114052036676351
sg64
F0.6730769230769323
sg65
F0.21429583402762198
sg66
F95.0
sg67
F0.5839404032586057
sg68
F0.5839404032586057
sssg75
(dp273
g48
(dp274
g60
F3.3337104807775986
sg61
F1.7961882341454758
sg62
F2.564949357461537
sg63
F0.965567345574511
sg64
F0.9285714285713267
sg65
F0.8576842976060867
sg66
F95.0
sg67
F0.3922322702763679
sg68
F0.3922322702763679
sssg78
(dp275
g48
(dp276
g60
F2.802730236108195
sg61
F0.5137259170988697
sg62
F1.6582280766035324
sg63
F16.48960588609951
sg64
F5.249999999981455
sg65
F1.6715075054212247
sg66
F95.0
sg67
F0.5839404032586057
sg68
F0.5839404032586057
ssssg81
I4
sbsssg82
I01
sg83
I2012
sg84
Nsg53
I8
sba(ima_dataset
Study
p277
(dp278
g29
I00
sg30
VWen2012WL
p279
sg32
(dp280
sg18
g19
sg34
(lp281
g36
asg41
(dp282
g7
(dp283
g12
(ima_dataset
MetaAnalyticUnit
p284
(dp285
g22
I01
sg46
(dp286
g48
(ima_dataset
TreatmentGroup
p287
(dp288
g51
(lp289
F47.0
aF19.0
aF10.0
aF209.0
asg53
I0
sg30
g48
sbssg54
g36
sg55
(dp290
g57
(dp291
g48
(dp292
g60
F4.7739752993777875
sg61
F3.11694026365098
sg62
F3.9454577815143836
sg63
F118.38893922519702
sg64
F51.699999999773375
sg65
F22.577193591700144
sg66
F95.0
sg67
F0.4227207869117211
sg68
F0.4227207869117211
sssg69
(dp293
g48
(dp294
g60
F1.4385455672013392
sg61
F0.3728716778858977
sg62
F0.9057086225436184
sg63
F0.8082293231399139
sg64
F0.7121212121212904
sg65
F0.5921526943770113
sg66
F95.0
sg67
F0.2718605795109863
sg68
F0.2718605795109863
sssg72
(dp295
g48
(dp296
g60
F-0.57387103314162
sg61
F-1.8230855368749705
sg62
F-1.1984782850082953
sg63
F0.5633405026919558
sg64
F0.30165289256146927
sg65
F0.16152658499896033
sg66
F95.0
sg67
F0.31868302519510444
sg68
F0.31868302519510444
sssg75
(dp297
g48
(dp298
g60
F3.6741985799763808
sg61
F2.40529973796515
sg62
F3.0397491589707655
sg63
F0.9752579694285118
sg64
F0.9543378995433457
sg65
F0.9172305432890117
sg66
F95.0
sg67
F0.3237046323351202
sg68
F0.3237046323351202
sssg78
(dp299
g48
(dp300
g60
F3.3715867483727635
sg61
F2.122372244639413
sg62
F2.7469794965060883
sg63
F29.1247039891047
sg64
F15.59545454551555
sg65
F8.350924444409646
sg66
F95.0
sg67
F0.3186830251951044
sg68
F0.3186830251951044
ssssg81
I4
sbsssg82
I01
sg83
I2012
sg84
Nsg53
I9
sba(ima_dataset
Study
p301
(dp302
g29
I00
sg30
VYang2012WL
p303
sg32
(dp304
sg18
g19
sg34
(lp305
g36
asg41
(dp306
g7
(dp307
g12
(ima_dataset
MetaAnalyticUnit
p308
(dp309
g22
I01
sg46
(dp310
g48
(ima_dataset
TreatmentGroup
p311
(dp312
g51
(lp313
F56.0
aF6.0
aF440.0
aF1352.0
asg53
I0
sg30
g48
sbssg54
g36
sg55
(dp314
g57
(dp315
g48
(dp316
g60
F4.204928933347486
sg61
F2.507386569047908
sg62
F3.356157751197697
sg63
F67.01583490618626
sg64
F28.67878787885393
sg65
F12.272813960337249
sg66
F95.0
sg67
F0.43305447898266913
sg68
F0.43305447898266913
sssg69
(dp317
g48
(dp318
g60
F3.075518949746149
sg61
F1.3916654932680383
sg62
F2.233592221507094
sg63
F0.9558715545056411
sg64
F0.9032258064518669
sg65
F0.8008579965574506
sg66
F95.0
sg67
F0.4295623464921121
sg68
F0.4295623464921121
sssg72
(dp319
g48
(dp320
g60
F-1.938625914914893
sg61
F-2.1686292428552476
sg62
F-2.05362757888507
sg63
F0.1439015469590465
sg64
F0.12826875357829493
sg65
F0.1143342340119267
sg66
F95.0
sg67
F0.058675396526311534
sg68
F0.058675396526311534
sssg75
(dp321
g48
(dp322
g60
F1.2301383140025741
sg61
F1.014992745378631
sg62
F1.1225655296906025
sg63
F0.7738427815375557
sg64
F0.754464285714174
sg65
F0.7339961000897062
sg66
F95.0
sg67
F0.05488508215482121
sg68
F0.05488508215482121
sssg78
(dp323
g48
(dp324
g60
F1.4175318362828038
sg61
F1.1875285083424494
sg62
F1.3025301723126266
sg63
F4.126921940636163
sg64
F3.6785923753569065
sg65
F3.2789672445192917
sg66
F95.0
sg67
F0.058675396526311534
sg68
F0.058675396526311534
ssssg81
I4
sbsssg82
I01
sg83
I2012
sg84
Nsg53
I10
sba(ima_dataset
Study
p325
(dp326
g29
I00
sg30
VWLTotal
p327
sg32
(dp328
sg18
g19
sg34
(lp329
g36
asg41
(dp330
g7
(dp331
g12
(ima_dataset
MetaAnalyticUnit
p332
(dp333
g22
I01
sg46
(dp334
g48
(ima_dataset
TreatmentGroup
p335
(dp336
g51
(lp337
F163.0
aF48.0
aF473.0
aF1796.0
asg53
I0
sg30
g48
sbssg54
g36
sg55
(dp338
g57
(dp339
g48
(dp340
g60
F2.894199558907967
sg61
F2.2193425416302
sg62
F2.5567710502690835
sg63
F18.0690324552111
sg64
F12.894115574359953
sg65
F9.201279418644416
sg66
F95.0
sg67
F0.17216056585757525
sg68
F0.17216056585757525
sssg69
(dp341
g48
(dp342
g60
F1.5444150379265746
sg61
F0.9006833418711682
sg62
F1.2225491898988714
sg63
F0.8241056254915986
sg64
F0.7725118483414306
sg65
F0.7110899093443339
sg66
F95.0
sg67
F0.1642202869881998
sg68
F0.1642202869881998
sssg72
(dp343
g48
(dp344
g60
F-1.1382993863532422
sg61
F-1.355460386947715
sg62
F-1.2468798866504787
sg63
F0.3203633731447916
sg64
F0.2874001203307301
sg65
F0.25782856621623446
sg66
F95.0
sg67
F0.05539923241126142
sg68
F0.05539923241126142
sssg75
(dp345
g48
(dp346
g60
F1.435515366162383
sg61
F1.2329283545780412
sg62
F1.334221860370212
sg63
F0.8077592193704705
sg64
F0.7915381225208994
sg65
F0.7743306938076323
sg66
F95.0
sg67
F0.05168130975424098
sg68
F0.05168130975424098
sssg78
(dp347
g48
(dp348
g60
F1.418471663915841
sg61
F1.2013106633213682
sg62
F1.3098911636186046
sg63
F4.130802359120745
sg64
F3.7057703676293903
sg65
F3.3244713311636445
sg66
F95.0
sg67
F0.05539923241126142
sg68
F0.05539923241126142
ssssg81
I4
sbsssg82
I01
sg83
Nsg84
Nsg53
I11
sba(ima_dataset
Study
p349
(dp350
g29
I00
sg30
g19
sg32
(dp351
sg18
g19
sg34
(lp352
g36
asg41
(dp353
g7
(dp354
g12
(ima_dataset
MetaAnalyticUnit
p355
(dp356
g22
I01
sg46
(dp357
g48
(ima_dataset
TreatmentGroup
p358
(dp359
g51
(lp360
g19
ag19
ag19
ag19
asg53
I0
sg30
g48
sbssg54
g36
sg55
(dp361
g57
(dp362
g48
(dp363
g60
Nsg61
Nsg62
Nsg63
Nsg64
Nsg65
Nsg68
Nsssg69
(dp364
g48
(dp365
g60
Nsg61
Nsg62
Nsg63
Nsg64
Nsg65
Nsg68
Nsssg72
(dp366
g48
(dp367
g60
Nsg61
Nsg62
Nsg63
Nsg64
Nsg65
Nsg68
Nsssg75
(dp368
g48
(dp369
g60
Nsg61
Nsg62
Nsg63
Nsg64
Nsg65
Nsg68
Nsssg78
(dp370
g48
(dp371
g60
Nsg61
Nsg62
Nsg63
Nsg64
Nsg65
Nsg68
Nssssg81
I4
sbsssg82
I00
sg83
Nsg84
Nsg53
I12
sbasS'covariates'
p372
(lp373
sb.
