# Supplementary material for: A meta-analysis of narrow-band imaging for the diagnosis of primary nasopharyngeal carcinoma
Source: F1000Res. 2018 Jun 18;7:759. [Version 1] doi: 10.12688/f1000research.15183.1 (PMC6039959; doi:10.12688/f1000research.15183.1)
Supplement: Supplementary file 2 [file f1000research-7-16541-s0001.tgz]

Archive with 1 entries (1 files):
- 5fa2158c-9c0d-4589-b0e5-bdccd1705698.docx
